# Supplementary material for: Utilizing an Endogenous Progesterone Receptor Reporter Gene for Drug Screening and Mechanistic Study in Endometrial Cancer
Source: Cancers (Basel). 2022 Oct 6;14(19):4883. doi: 10.3390/cancers14194883 (PMC9561963; doi:10.3390/cancers14194883)
Supplement: Supplementary file 1 [file cancers-14-04883-s001.zip]

Archive with 1 entries (1 files):
- cancers-1841713-supplementary.pdf
